# Supplementary material for: Evolutionary Insight and Expression Pattern of WUSCHEL‐Related Homebox Genes of Dendrobium huoshanense
Source: Food Sci Nutr. 2025 Feb 23;13(3):e70057. doi: 10.1002/fsn3.70057 (PMC11847974; doi:10.1002/fsn3.70057)
Supplement: Supplementary file 1 — Table S1. [file FSN3-13-e70057-s002.xlsx]

## Sheet: Sheet1
Table S1 The protein sequence used for phylogenetic analysis
AtWOX 14	MVKKKKEKEKSKEIEEMDREIQNGAYSGRVMTEEQMEILRKQIAVYAVICDQLVLLHNSLSSYHPLSSGVRPMVGGYFDPMGASSSSHRISTRHRWTPTSTQLQILESIYDEGSGTPNRRRIREIATELSEHGQITETNVYNWFQNRRARSKRKQPQTTTANGQADDVAVTTEERRSCGDSGGLESYEHILFPSPDLGIEHLLSIGKFMET*
AtWOX 10	MEQESLNGRYGSRVMTDEQMETLRKQIAIYAVLCDQLVFLHNSLSSVPLLSSGMNPMRGEYFDPMVASSSAHGMSTRPRWTPTTTQLQILENIYKEGSGTPNPRRIKEITMELSEHGQIMEKNVYHWFQNRRARSKRKQPPTTTITSSQADDAAVTTTEERGRCGDDSGGFESYEHILFPSPDLGIEHLLNRDKFID*
AtWOX 4	MKVHEFSNGFSSSWDQHDSTSSLSLSCKRLRPLAPKLSGSPPSPPSSSSGVTSATFDLKNFIRPDQTGPTKFEHKRDPPHQLETHPGGTRWNPTQEQIGILEMLYKGGMRTPNAQQIEHITLQLGKYGKIEGKNVFYWFQNHKARERQKQKRNNLISLSCQSSFTTTGVFNPSVTMKTRTSSSLDIMREPMVEKEELVEENEYKRTCRSWGFENLEIENRRNKNSSTMATTFNKIIDNVTLELFPLHPEGR*
AtWOX 6	MGYISNNNLINYLPLSTTQPPLLLTHCDINGNDHHQLITASSGEHDIDERKNNIPAAATLRWNPTPEQITTLEELYRSGTRTPTTEQIQQIASKLRKYGRIEGKNVFYWFQNHKARERLKRRRREGGAIIKPHKDVKDSSSGGHRVDQTKLCPSFPHTNRPQPQHELDPASYNKDNNANNEDHGTTEESDQRASEVGKYATWRNLVTWSITQQPEEINIDENVNGEEEETRDNRTLNLFPVREYQEKTGRLIEKTKACNYCYYYEFMPLKN*
AtWUS	MEPPQHQHHHHQADQESGNNNNNKSGSGGYTCRQTSTRWTPTTEQIKILKELYYNNAIRSPTADQIQKITARLRQFGKIEGKNVFYWFQNHKARERQKKRFNGTNMTTPSSSPNSVMMAANDHYHPLLHHHHGVPMQRPANSVNVKLNQDHHLYHHNKPYPSFNNGNLNHASSGTECGVVNASNGYMSSHVYGSMEQDCSMNYNNVGGGWANMDHHYSSAPYNFFDRAKPLFGLEGHQEEEECGGDAYLEHRRTLPLFPMHGEDHINGGSGAIWKYGQSEVRPCASLELRLN*
AtWOX 9	MSPVASTRWCPTPEQLMILEEMYRSGIRTPNAVQIQQITAHLAFYGRIEGKNVFYWFQNHKARDRQKLRKKLAKQLHQQQHQLQLQLQQIKPKPISSMISQPVNKNIIDHHNPYHHHHHNHHHNHHRPYDHMSFDCCSHPSPMCLPHQGTGVGEAPSKVMNEYYCTKSGAEEILMQKSITGPNSSYGRDWMMMMDMGPRPSYPSSSSSPISCCNMMMSSPKIPLKTLELFPISSINSKQDSTKL*
AtWOX 3	MASSNRHWPSMFKSKPHPHQWQHDINSPLLPSASHRSSPFSSGCEVERSPEPKPRWNPKPEQIRILEAIFNSGMVNPPREEIRRIRAQLQEYGQVGDANVFYWFQNRKSRSKHKLRLLHNHSKHSLPQTQPQPQPQPSASSSSSSSSSSSKSTKPRKSKNKNNTNLSLGGSQMMGMFPPEPAFLFPVSTVGGFEGITVSSQLGFLSGDMIEQQKPAPTCTGLLLSEIMNGSVSYGTHHQQHLSEKEVEEMRMKMLQQPQTQICYATTNHQIASYNNNNNNNNIMLHIPPTTSTATTITTSHSLATVPSTSDQLQVQADARIRVFINEMELEVSSGPFNVRDAFGEEVVLINSAGQPIVTDEYGVALHPLQHGASYYLI*
AtWOX 11	MDQEQTPHSPTRHSRSPPSSASGSTSAEPVRSRWSPKPEQILILESIFHSGMVNPPKEETVRIRKMLEKFGAVGDANVFYWFQNRRSRSRRRQRQLQAAAAAADATTNTCDQTMMVSNSLPHHSGSDLGFGGCSTSSNYLFGGSSQVPSFFLGLSSSPSSCSSSSSTSSSASSSSSYGGGCDNQSNSGMENLLTMSGQMSYHEATHHHYQNHSSNVTSILCPSDQNSNFQYQQGAITVFINGVPTEVTRGGIDMKATFGEDLVLVHSSGVPLPTDEFGFLMHSLQHGEAYFLVPRQT*
AtWOX 5	MSFSVKGRSLRGNNNGGTGTKCGRWNPTVEQLKILTDLFRAGLRTPTTDQIQKISTELSFYGKIESKNVFYWFQNHKARERQKRRKISIDFDHHHHQPSTRDVFEISEEDCQEEEKVIETLQLFPVNSFEDSNSKVDKMRARGNNQYREYIRETTTTSFSPYSSCGAEMEHPPPLDLRLSFL*
AtWOX 1	MWTMGYNEGGADSFNGGRKLRPLIPRLTSCPTAAVNTNSDHRFNMAVVTMTAEQNKRELMMLNSEPQHPPVMVSSRWNPTPDQLRVLEELYRQGTRTPSADHIQQITAQLRRYGKIEGKNVFYWFQNHKARERQKRRRQMETGHEETVLSTASLVSNHGFDKKDPPGYKVEQVKNWICSVGCDTQPEKPSRDYHLEEPANIRVEHNARCGGDERRSFLGINTTWQMMQLPPSFYSSSHHHHQRNLILNSPTVSSNMSNSNNAVSASKDTVTVSPVFLRTREATNTETCHRNGDDNKDQEQHEDCSNGELDHQEQTLELFPLRKEGFCSDGEKDKNISGIHCFYEFLPLKN*
AtWOX13	MMEWDNQLQPNNHHSSNLQGIDVNGGSGAGGGMYVKVMTDEQYETLRKQIAIYGTICERLVEMHKTLTAQQDLAGGRMGGLYADPMMSSLGHKMTARQRWTPTPVQLQILERIFDQGTGTPSKQKIKDITEELSQHGQIAEQNVYNWFQNRRARSKRKQHGGGSSGNNNGESEVETEVEALNEKRVVRPESLLGLPDGNSNNNGLGTTTATTTAPRPEDLCFQSPEISSDLHLLDVLSNPRDEHLVGKMGLAESYNLYDHVEDYGMSG*
AtWOX 7	MSSRGFNIKARGLCNNNNGGGGTGAKCGRWNPTVEQVKLLTDLFKAGLRTPSTDQIQKISMELSFYGKIESKNVFYWFQNHKARERQKCRKISTVKFDHRQDTDLSKPRRDNVRRHQLPAKG*
AtWOX12	MNQEGASHSPSSTSTEPVRARWSPKPEQILILESIFNSGTVNPPKDETVRIRKMLEKFGAVGDANVFYWFQNRRSRSRRRHRQLLAATTAAATSIGAEDHQHMTAMSMHQYPCSNNEIDLGFGSCSNLSANYFLNGSSSSQIPSFFLGLSSSSGGCENNNGMENLFKMYGHESDHNHQQQHHSSNAASVLNPSDQNSNSQYEQEGFMTVFINGVPMEVTKGAIDMKTMFGDDSVLLHSSGLPLPTDEFGFLMHSLQHGQTYFLVPRQT*
AtWOX 8	MSSSNKNWPSMFKSKPCNNNHHHQHEIDTPSYMHYSNCNLSSSFSSDRIPDPKPRWNPKPEQIRILESIFNSGTINPPREEIQRIRIRLQEYGQIGDANVFYWFQNRKSRAKHKLRVHHKSPKMSKKDKTVIPSTDADHCFGFVNQETGLYPVQNNELVVTEPAGFLFPVHNDPSAAQSAFGFGDFVVPVVTEEGMAFSTVNNGVNLETNENFDKIPAINLYGGDGNGGGNCFPPLTVPLTINQSQEKRDVGLSGGEDVGDNVYPVRMTVFINEMPIEVVSGLFNVKAAFGNDAVLINSFGQPILTDEFGVTYQPLQNGAIYYLI*
AtWOX 2	MENEVNAGTASSSRWNPTKDQITLLENLYKEGIRTPSADQIQQITGRLRAYGHIEGKNVFYWFQNHKARQRQKQKQERMAYFNRLLHKTSRFFYPPPCSNVGCVSPYYLQQASDHHMNQHGSVYTNDLLHRNNVMIPSGGYEKRTVTQHQKQLSDIRTTAATRMPISPSSLRFDRFALRDNCYAGEDINVNSSGRKTLPLFPLQPLNASNADGMGSSSFALGSDSPVDCSSDGAGREQPFIDFFSGGSTSTRFDSNGNGL*
Os01g47710	MASSNRHWPSMFRSKHATQPWQTQPDMAGSPPSLLSGSSAGSAGGGGYSLKSSPFSSVGEERVPDPKPRWNPRPEQIRILEAIFNSGMVNPPRDEIPRIRMQLQEYGQVGDANVFYWFQNRKSRSKNKLRSGGTGRAGLGLGGNRASAPAAAHREAVAPSFTPPPPILPAPQPVQPQQQLVSPVAAPTSSSSSSSDRSSGSSKPARATSTQAMSVTTAMDLLSPLAAACHQQMLYQGQPLESPPAPAPKVHGIVPHDEPVFLQWPQSPCLSAVDLGAAILGGQYMHLPVPAPQPPSSPGAAGMFWGLCNDVQAPNNTGHKSCAWSAGLGQHWCGSADQLGLGKSSAASIATVSRPEEAHDVDATKHGLLQYGFGITTPQVHVDVTSSAAGVLPPVPSSP…
Os01g60270	MEWDKAKASSGEAVDDRGGGEGGLGYVKVMTDEQMEVLRKQISIYATICEQLVEMHRALTAQQDSIAGMRLGNLYCDPLMVPGGHKITARQRWTPTPMQLQILENIFDQGNGTPSKQKIKDITAELSQHGQISETNVYNWFQNRRARSKRKQAALPNNNAESEAEADEESPTDKKPKSDRPLHQNIAMRDHNSERISEMHHFDTEHEQIRRMMYASNDSSSRSSGSLGQMSFYDNVMSNPRIDHFLGKVESPGSFPHMRSGESFDMY*
Os01g62310	METTTTTLGGGGGGRAGGFSDPPSPLSPPLSPASAAAAALANARWTPTKEQIAVLEGLYRQGLRTPTAEQIQQITARLREHGHIEGKNVFYWFQNHKARQRQKQKQQSFDYFSKLFRRPPPLPVLHRPLARPFPLAMAPTAMPPPPPPPATTTTAACNAGGVMFRTPSFMPVATNNASYYPQQQTPLLYPGMEVCPHDKSTAQPPATTTMYLQAPPSSAHLAAAAGRGAAEAEGHGRRGGGAGGRETLQLFPLQPTFVLPDHKPLRAGSACAAVSPTTPSASASFSWESESSDSPSSEAPPFYDFFGVHSGGR*
Os01g63510	MEALSGRVGVKCGRWNPTAEQVKVLTELFRAGLRTPSTEQIQRISTHLSAFGKVESKNVFYWFQNHKARERHHHKKRRRGASSPDSGSNDDDGRAAAHEGDADLVLQPPESKREARSYGHHHRLMTCYVRDVVETEAMWERPTREVETLELFPLKSYDLEVDKVRYVRGGGGEQCREISFFDVAAGRDPPLELRLCSFGL*
Os03g20910	MEGSSNSPDRQSSGGSPPEERGGGGSGGGGGRSAAGEPVRSRWTPKPEQILILESIFNSGMVNPPKDETVRIRKLLERFGAVGDANVFYWFQNRRSRSRRRQRQMQAAAAAAAAAASSSSPSANTSPAAASAATVQVGLPPGAVVHTMAMGGSACQYEQQASSSSSSGSTGGSSLGLFAHGAGASGAGGYLQASCGASASASSALAPGLMGDVVDSGGSDDLFAISRQMGFVGSPRCSPASSPATPSSAATAAQQQFYSCQLPAATITVFINGVPMEMPRGPIDLRAMFGQDVMLVHSTGALLPVNDYGILMQSLQIGESYFLVTIHLQALTSWSHRSLSTPISQCSFVFMKAPHF*
Os04g55590	MRLHHLHVAYLDHKASSSSSSPAPPSISPSSIPGSAAFPAFSFKCLRPLAPKISLPEPRKMIAPPDFVVPRARNASKLLNYTVQVPAAGTTRWNPSAEQIKVLEMLYRGGMRTPNSVQIERITEELGKYGRIEGKNVFYWFQNHKARERQKQKRAALLTLSTLDPSLLPATANETKEAPEKKEKDVEDGLASCKRRCKAWGDGAGDGDAVVATEAAGGCTDEVTLELFPLHPQGKA*
Os04g56780	MDHMQQQQRQQVGGGGGEEVAGRGGVPVCRPSGTRWTPTTEQIKILRELYYSCGIRSPNSEQIQRIAAMLRQYGRIEGKNVFYWFQNHKARERQKKRLTTLDVTTTTAAAADADASHLAVLSLSPTAAGATAPSFPGFYVGNGGAVQTDQANVVNWDCTAMAAEKTFLQDYMGVSGVGCAAGAAPTPWAMTTTTREPETLPLFPVVFVGGDGAHRHAVHGGFPSNFQRWGSAAATSNTITVQQHLQQHNFYSSSSSQLHSQDGPAAGTSLELTLSSYYCSCSPYPAGSM*
Os05g02730	MAPAVQQQQSGGGGGSTGAAAVGSTTRWCPTPEQLMMLEEMYRGGLRTPNAAQIQQITAHLSTYGRIEGKNVFYWFQNHKARDRQKLRRRLCISHHLLSCAHYYHHHLAAAAAVVPPPQLLPPLHPSSSSSSCGGGLIDHANSLLSPTSATTPTSAAAAAAAAAYTTSYYYPFTAAAAPPPPRTSPAASPLFHYNQGGGGVVLPAAEAIGRSSSSSDYSLGKLVDNFGVALEETFPAQPQQPATTMAMTAVVDTTAVAAAAGGFCRPLKTLDLFPGGLKEEQHDVV*
Os05g48990	MASPNRHWPSMFRSNLACNIQQQQQPDMNGNGSSSSSFLLSPPTAATTGNGKPSLLSSGCEEGTRNPEPKPRWNPRPEQIRILEGIFNSGMVNPPRDEIRRIRLQLQEYGQVGDANVFYWFQNRKSRTKNKLRAAGHHHHHGRAAALPRASAPPSTNIVLPSAAAAAPLTPPRRHLLAATSSSSSSSDRSSGSSKSVKPAAAALLTSAAIDLFSPAPAPTTQLPACQLYYHSHPTPLARDDQLITSPESSSLLLQWPASQYMPATELGGVLGSSSHTQTPAAITTHPSTISPSVLLGLCNEALGQHQQETMDDMMITCSNPSKVFDHHSMDDMSCTDAVSAVNRDDEKARLGLLHYGIGVTAAANPAPHHHHHHHHLASPVHDAVSAADASTAAMILPF…
Os07g34880	MMALGVPPPPSRAYVSGPLRDDDTFGGDRVRRRRRWLKEQCPAIIVHGGGRRGGVGHRALAAGVSKMRLPALNAATHRIPSTSPLSIPQTLTITRDPPYPMLPRSHGHRTGGGGFSLKSSPFSSVGEERVPDPKPRRNPRPEQIRILEAIFNSGMVNPPRDEIPRIRMQLQEYGQVGDANVFYWFQNRKSRSKNKLRSGGTGRAGLGLGGNRASEPPAAATAHREAVAPSFTPPPILPPQPVQPQQQLVSPVAAPTSLSSSSSDRSSGSSKPARATLTQAMSVTAAMDLLSPLRRSARPRQEQRHV*
Os07g48560	MDGGHSPDRHAAAAAGEPVRSRWTPKPEQILILESIFNSGMVNPPKDETVRIRKLLERFGAVGDANVFYWFQNRRSRSRRRQRQLQAQAQAAAAAASSGSPPTASSGGLAPGHAGSPASSLGMFAHGAAGYSSSSSSSWPSSPPSVGMMMGDVDYGGGGDDLFAISRQMGYMDGGGGSSSSAAAGQHQQQQLYYSCQPATMTVFINGVATEVPRGPIDLRSMFGQDVMLVHSTGALLPANEYGILLHSLQMGESYFLVTRSS*
Os08g14400	MDRTATASWEVMSRRGEQQQQLMMQAPASHNGGSGGGEPARSRWAPKPEQILILESIFNSGMVNPAKDETARIRRLLERFGAVRDANVFYWFQNRRSRSRRRARQLQQACGAALHQLPSAAAAAGAGGGGDYYHHHHQPSSSPFLMHGGGGGGVVTSTTAAPAVAASGHFLADEVDGGGDDDLFAISRQMGLMARHGGGDHHYSSYADSDATQLSYQPTGTIQVFINGVAYDVPSGGALDMAGTFGRDAMLVHSSGEVLPVDEHGVLINSLQMGECYYLVSKSI*
Os11g01130	MPQTPSTRWCPTPEQLMILEEMYRSGVRTPNAAEIQQITAHLAYYGRIEGKNVFYWFQNHKARERQRLRRRLCARHQQQPSPPSSTVPPAPTAAAAGAVVQVHPAVMQLHHHHHHHHPYAAAAAAQSHHLQQQQQQQAEWPAAVDYCSTASASASATAADMAIPPCCRPLKTLELFPTKSTSGGLKEDCCSSSKSSSCSTSTN*
Os12g01120	MPQTPSTRWCPTPEQLMILEEMYRSGVRTPNAAEIQQITAHLAYYGRIEGKNVFYWFQNHKARERQRLRRRLCARHQQQPSPPSSTVPPAPTAAAAGAVVQVHPAVMQLHHHHHHHHPYAAAAAAQSHHLQQQQQQQAEWPAAVDYCSTASASASATAADMAIPPCCRPLKTLELFPTKSTSGGLKEDCCSSSKSSSCSTSTN*
SlWOX9	MASSNRHWPSMFKSKPCNSHHHQWQHDINSSIIQQRPPCNPEERSPEPKPRWNPRPEQIRILEAIFNSGMVNPPRDEIRKIRAKLQEYGQVGDANVFYWFQNRKSRSKHKQRHLQAKAQQQHHNNNNNSSHQPIITSSSSSSDKSSPNSLTFSIGTSNVMDLLNSPTSSVNQQNYNEFLSNEQPFFFTVQPPPVVPTHDHSAGFCFQDSSTFTPHSSSSGLLLNEWMGGISTQAPNNSKKDENDKINLQSQLMSYTVTSTVSPLATTTIPTISHIQGVTVDPNDAGPTRSTVFINDVAFEVGIGPFNVREVFGEDAVLIHSSGEPLITNEWGITIQPLQHGAFYYLLRTSSIASTHHI*
SlWOX13	MDWEKQQQQPPVSAPQQTAEELNGTVSGGMFVKVMTDEQMEVLRKQIAVYATICEQLVDLHKSMASQHDLAGARLGNLYCDPLVTSAGHKITGRQRWTPTPMQLQILERIFEQGNGTPTKQKIKEITSELSQHGQISETNVYNWFQNRRARSKRKQQVAATNNTESEVETEVESPNEKKTKPEDLQSSHMPTSMAEDLGYENPDVSSGMHSLDPRTSKPEPMFPSDGSSKPAASYGQMSFYGMSNPRMDQLMGKMEVPGSYHPYIHADDYNMTG*
SlWUS	MEHQHNIEDGGKNSNNSFLCRQSSSRWTPTSDQIRILKDLYYNNGVRSPTAEQIQRISAKLRQYGKIEGKNVFYWFQNHKARERQKKRLIAAASATDNNNISSMQMIPHLWRSPDDHHKYNTTTTNPGVQCPSPSSHGVLPVVQTGNYGYGTLAMEKSFRECSISPPGGSYHQNLTWVGVDPYNNMSTTSPATYPFLEKSNNKHYEETLDEEQEEENYQRGNSALETLSLFPMHEENIISNFCIKHHESSGGWYHSDNNNLAALELTLNSFP*
SlWOX5	MGTKCGRWNPTVEQVKVLTDLFRSGLRTPTTDQIQKISSQLSFYGNIESKNVFYWFQNHKARERQKRRRKVLVDETNNDEDMRIQLDNISSNKQINSNHDTDERVIETLQLFPLNSYAETEKLRLFTEEYMKENMTFSCSIGAEMDHPTLDLRLSFFS*
SlLAM1	MWMMGYNEGGDFNMSDSCNGRKLRPLMPRVPHAPTANPTNCLRNFHGENFIALNHHQLAMSEQNKRDFNTQLVVSSRWNPTPEQLQTLEELYRRGTRTPSAEQIQHITAQLRRYGKIEGKNVFYWFQNHKARERQKRRRQLESSANGNGNGGGGDDQSQSNCNAENAERKESGANRTVFEIEQTKHWPSPTNCSTLAEKTAAKTKAGAASAAAGATAAGVAESCRVAAAERWIPFDEGEQRRSLLAERNATWQMMHLSCSPPTINNNTNCATICSNTITTATCTPIIRSCPSTPTTIDHQTKQLFKPKDHLNIFITPFRCDQKHQNIIGDEEEEGEGNGHEAQTLELFPLRSSNDNNDENNFSDKDEIGAAANLNNNFNGSHYQFFEFLPLKN*
SlWOX4	MYMGSSSGSLSMKVHQFTRGFLEHEAASPSLTLGCKRLRPLAPKLNTTNNDTTTTIVTPPFDLKSFIRPESSNSPPKLAYNEDKKDSSQVESHPGGTRWNPTQEQIGILEMLYRGGMRTPNAQQIEQITAQLGKYGKIEGKNVFYWFQNHKARERQKQKRNSLGLSQSPRTPSAIVTSPLSFDTRGEVVRDEDSPYKRKCRGWTFEYMEEEQQQQDEEEIINCRENGDRTLQLFPLHPEGMR*
SlWOX11	MIIPFFDVILEFYLFHSAMDDDSSSSSQSCERNETVRSRWNPKPEQIVILESIFNSGMVNPRKDETVRIRKMLEQFGAVGDANVFYWFQNRRSRSRRRQRQIQASLSAVSNSNEEQSARSSDGGAIQFQTNFVPSSVSSSSSSLGGVVGNANDGLFLFSGPMGIDQNSSITSILCSPTDNSNLNCSSSGFITVFINGVAAQVPRGPLDMKAMFGPEDLVLYHSSGVPLPVNEYGFVVQSLQHGESYFLACPCILLYTHVTLYIL*
SlWOX2	MSDSSVDMITSGGSPVGCRWNPTKEQIDLLESLYKQGIRTPSADQIQQITGRLRAFGHIEGKNVFYWFQNHKARQRQKQKQDKFAYYNRFLHRTSVFPPPNCPNGFVVVCSPYYTAQNNLGFYQQYPAVPSMIIPGPGGFKRRATCNQETLNLCEQNNSPNANKEFITQETLNLFPLHPTGVLQEKTTIADSSSSSSTCVPRDHLSSNTTSNSVEVNCFTDLGIGASDRPQPVFNFLCGN*
SlWOX3b	MPRPRWSPTPQQLMILQDLYRKGLRNPTSSQVQKITTHLSLYGKIQCKNVFYWFQNHKARDRQKLRKELMMLHKIHKNTSDDDVPHQFHTTQNTNSNLEYNFPPSTFHTLYPQSPSILVHQGEGKDTSSSSTQMMNNMGNVDFPKHCVIENGMMRTNVQGWILMMTDMGPISIPSCSSNKPLETLELFPIKATGIKE*
SlWOX3a	MGRPTRWSPTPEQLMFLEEMYRKGLRNPNATQIQSITCHLSSFGKIEGKNVFYWFQNHKARDRQKLKKKLLAQMNQQQILAQYPIDAHSTTTTTTNSNNNTLFHCPTTDQYQICPLTSTTALLQEGEIKEASSQVMTYLYPMDLSKPADQNMENCMIRPYGKDWIVMMNINPNNLPYCVNRPLKTLPLFPITTTDDLKDQTTSSTSLSL*
CsWUS	MEHPAKQQQQEQGINDQGGEGGGGSNGKGGFLCRQSSSRWTPTTDQIRILKELYYNNGVRSPSADQIQRISARLRQYAPSSSVMVAVGHMGNYGYGSATFENSFRECSISSGGNSSVVGYRSHNMGSWIGIDPYSSPAAAAAGGSANVFEKTKYVEESMEDHEEQEIETLPLFPIHGDRNNLGGFCSMKPEYSESYYTTTWYGRSDDNGAAGSRASLELSLNSYATISPDDGM*
CsWOX1a	MWMMGYNDAQDLNFPSDNSFNSRKLRPLIPRPLSSSSSSSHTNDFFSQFHHMATSVADQSKRELNNVLSPSSSPPVVVSSRWNPTPEQLRVLEELYRRGTRTPSADQIQHITSQLRRYGKIEGKNVFYWFQNHKARERQKRRRQMESSAITTADHSTRDLDVLERKDSGSGRTVYEEQTKNWVPSTNCSTLPEESVPIQGAAKGNVMGATDCRTENGWIQFEELHQIRNNNTNTNNFAEKDTNNIIINNNNNNINSPPSLQLLHCFPATAALRGGSQLMMNIAPITTTATVTTIMHPKCHRRSNINVISGNFDVIGVEEELEDEEEEEEEEAECGESETLQLFPLCSDRRNGGEIVGGKNNNGCETVENSGMNSTNLTPLQFFEFLPLKN*
CsWOX1b	MWTLGYDDNGGEFCFSEATAFHGARKLRPLVPRPLLSLRANGRRPNFSSQYYHIGNVLDEERKRDQYLLNNEKSSSSSSTTSSTPIVVSSSRWNPTVEQLRILEELYRRGTRTPSADQIQHITAQLRRFGKIEGKNVFYWFQNHKARERQKRRRQTAADQTKYSEREKEEYEIEETKTKCRWPGTPTPPSTATLLSQECTETQRRRTKLVELEEEEEEETRRESVERDETWNCQLINPTRKTQHLNSVVESHNEDRGHNVVIDDINDGDKDSKAMTLQLFPLRSTKFYKYDGEREGRRDGRSRSEIMSNSDVTKSFTLSPSCSFQFFEFLPLKN*
CsWOX2	MTAEVGDGGGGVGGGGGGPPVSSRWNPTKEQISILENLYRQGVRTPSADQIQQITVRLKDYGHIEGKNVFYWFQNHKARQRQKQKQQHHHHHFNSSFPFFNHFLHFNHNNSPFPPPPPPPPPNNVVCSPYYVHQNDVGLYPQYQNNSMVIQSGGIETKRSKSERRNCIININEESTINDNNLSYQTTETLSLFPTHPTGDLQASPQSPPPPSMVPTSASDEISVDDSAHGRQPYFEFFM*
CsWOX3	MSPSSITPSRWCPTPEQVMILEEIYRNGLKTPNATQIQHITSHLSFYGKIEGKNVFYWFQNHKARDRQKLRRKLYKQLQQHHFFMKRQRFDDHQHDHHHFFQYFLPHHVPQLLPQLPSPSSLQREVGEEEAATEVEGGGGRRWMGGDEGTTVEEEDGETTCGNGTLRTLELFPVRASWVKEEEGTSGNGGWGN*
CsWOX4	MVLNMKVHQFARGFWDEPSLSLGCKRLRPLAPKLQQPTSDNTTTTTTTLTTFDLKTFIKPDCGPRKPGSSHDHSKDSSSSSSSLQTGVETHPGGTRWNPTQEQIGILEMLYSRGMRTPNAQQIEHITAQLGNYGKIEGKNVFYWFQNHKARERQKQKRNSLGLPHSPRTPPPPPIIPAFHTGEEDSPYKRKCLYWGFECLVEDNGLMCKKEEDHDRTLELFPLHPER*
CsWOX5	MEDGVCSRIYVKGGGGCSGESGGGGGKGSGSSKCGRWNPTAEQVKVLTELFRSGLRTPSSDQIQKISHHLSFYGKIESKNVFYWFQNHKARERQKRRKLSLPQQQHFILPPSSNLQHFADQSMTNKGIMDQLEPERMMKTLQLFPLNSTIDETQGLPEDHHQYRVNGKQYEDATAFTYKIETKMDHPPLDLRLSFL*
CsWOX9	MASSNRHWPSMFKSKPCNSHHQWQHDINTTSLSSSTPTSCLRSAPYTTVGGCEERSPEPKPRWNPKPEQIRILEAIFNSGMVNPPRDEIRKIRAQLQEYGQVGDANVFYWFQNRKSRSKNKLRHIQNSKSNHNSQTTTTTSITATAATTTATCSSSSSSDKSSPKKPPIKTLTSNNSVTQNYLHQPTNEILPDPFFFPVSSTQTGSGGGSCNLSQGFCFSELCSVVQPVAEHGVGPCTSLLLSEIMSPTEALKKDLDQDKINMSTISTPLTTLPSPTNTIPQGVGEVCGVGKSTVFINGVGFEVSSGPFNVREAFGDEAVLIHSNGQPVLTNDWGLTLHSLQHGSYYYLI*
CsWOX11	MENHGDDPNSPNQGCERAEPVRSRWTPKPEQILILESIFNSGMVNPPKDETVRIRKLLEKFGSVGDANVFYWFQNRRSRSRRRQRQLQAAATHQGSTGAIHYDCGNVSSGGYNGGSGGIMNFAGVSSSYLGGGSSSSSSSASGVGGDCSGGSGGSSGFSMSGHMGFSEVDQQMVVTSTPSFCPSETSNLEFQSGYIIIFINGVPTEVPKGAVDMKAMFGEETVLVHSSGLPVLTNEFGISLHTLQHGESYFLVSRPT*
CsWOX13a	MRLGNMYCEPLMTSSSHKITSRQRWTPTPVQLQILERIFDQGNGTPSKQKIKEITSELGQHGQISESNVYNWFQNRRARSKRKQQSAAPAYGESEVETEVESPKDKKTKPVDFQTNQSSAPLGDDMCFQSPEMSSELHFLDPNTNKADTLFPSNGSLKTARSFSQMSFYEAGNEQLTGKIETPENYSIYQQAEGYNMTGRP*
CsWOX13b	MEWQNQQQQNQTEQLQMQVEQLSNADGVGGLYVKVMTDEQMELLRQQISVYASICEQLVEMHKAITAQQDLAGISGTLALCLFHHQNHLLIFPVSQCLEKWTPLENEFCSLNSFYAYWFPGMRLGNLYCDPIMASAAGHKITARQRWTPTPVQLQILEQIFDEGNGTPSKQKIKDITLQLTQHGQISEANVYNWFQNRRARSKRKQANSLPNNADSEPETEVDSPKEKKTKPEAFQTYEHLVPKSGNMYSQRTDLSTEILSFDAQSNKGEPMFQSFGSGHTSQMTPIQNHSMSLCFFKSYTFEHFLNFLHRKFP*
CmWOX9	MASSNRHWPSMFKSKPCNSHHQWQHDINTTSLSSSAPNSCLRSAPYTTAGGCEERSPEPKPRWNPKPEQIRILEAIFNSGMVNPPRDEIRKIRAQLQEYGQVGDANVFYWFQNRKSRSKNKLRHIQNSKSNHNSQTTTTTATTATATATCSSSSSSDKSSPQKPPIKTLTSNNSVTQNYLQQPTNEILPDPFFFPVSSTQTGSGGGSCNLSQGFCFSELCSVVQPVAEHGVGPCTSLLLSEIMSPTETLKKDLDQDKINMVKLQPQFMNFHPSNLTTSITDHTLPQTTISTPLTTLPSPTNTIPQGVGEVCGVGKSTVFINGVGFEVNSGPFNVREAFGDEAVLIHSNGQPVLTNDWGLTLHSLQHGSYYYLFLSQTKP*
CmWOX11	MENHGDDPNSPNHGCERAEPVRSRWTPKPEQILILESIFNSGMVNPPKDETVRIRKLLEKFGSVGDANVFYWFQNRRSRSRRRQRQLQAAATHQGSSSAIHYDCGNVSSGGYNGGSGGIMNFAGVSSSYIGGGSSSSSSSASGVGGDCSGGSGGSSGFSMSGHMGFSEVDQQMVVTSTPSFCPSETSNLEFQSGYIIIFINGVPTEVPKGAVDMKAMFGEETVLVHSSGLPVLTNEFGISLHTLQHGESYFLDVIKRGWEVDA*
CmWOX13b	MEWQNQQQQNQTEQLQMQVEQLSNADGVGGLYVKVMTDEQMELLRQQISVYASICEQLVEMHKAITAQQDLAGMRLGNLYCDPIMASAAGHKITARQRWTPTPVQLQILEQIFDEGNGTPSKQKIKDITLQLTQHGQISEANVYNWFQNRRARSKRKQANSLPNNADSEPETEVDSPKEKKTKPETFQTYEHLVPQSGNMYSQRTDLSTEILSFDAQSNKGESMFQSFGSGHISQMTPIQNHRNNMSNDKTNVPDYSAYTPCEGYHLVE*
CmWOX5	MEDGVCSRIYVKGGGGCSGESGGGGGKGSGSSKCGRWNPTAEQVKVLTELFRSGLRTPSSDQIQKISHHLSFYGKIESKNVFYWFQNHKARERQKRRKLSLPQQQHFILPPSSNLQHFADQSTTNKGIMDQLEPERMMKTLQLFPLNSTIDETQGLPEDNHHYRVNGKQYEDATAFTYKIETKMDHPPLDLRLSFL*
CmWOX13a	MMEWEKPEQQNPYHHHHHHHHNPPLCDDHLHHLTGTTAAGALYVKVMTDDQLETLRKQIAVYATICEQLVEMHKTLTAHQDLTGMRLGNMYCEPLMTSSSHKITSRQRWTPTPVQLQILERIFDQGNGTPSKQKIKEITAELGQHGQISESNVYNWFQNRRARSKRKQQSAPPAYGESEVETEVESPKDKKTKPVDFQTNQSSAPLGDDMCFQSPEMSSELHFLDPNTNKADTLFPSNGSLKTARSFGQMSFYEAGNEQLTGKIETPENYSIYQQAEGYNMTGRP*
CmWOX3	MSPSSITPSRWCPTPEQVMILEEIYRNGLKTPNATQIQHITSHLSFYGKIEGKNVFYWFQNHKARDRQKLRRKLYKQLQQHHFFMKRQRFDDDHDHHHFFQYFLPHHVPQLLPQLPSPSSLQRELGEEEAATEVEGGGGRRWLGGDDGTTVAEEDGETTCGNGSLRTLELFPVRGSWVKEEEGTSGNGGWGN*
CmWOX1a	MWMMGYNDAQDLNFPSDNSFNSRKLRPLIPRPLSSSSSSSHTNDFFSQFHHMATSVADQSKRELNNVLSPSSSPPVVVSSRWNPTPEQLRVLEELYRRGTRTPSADQIQHITSQLRRYGKIEGKNVFYWFQNHKARERQKRRRQMESSAITTADHSARDLDVLERKDSGSGRTVYEEQTKNWVPSTNCSTLPEESVPIQGAAKGNVMGATDCRTENGWIQFEELHQIRNNNTNTNNFAEKDTNNIIIINNNNNNNINNPPSLQLLHCFPATTALRGGSQLMMNIAPITTTATVTTIMHPKCHRRSNFDVIGVEEELEDEEEEEECGESETLQLFPLCSDRRNGGEIIGGKNNNGCETVENSGMNSTNLTPLQFFEFLPLKN*
CmWOX1b	MWTLGYDDNGGEFCFSEAAFFHAARKLRPLLPRPLLSLRANGPPNFSSQYHHIGNVLDEERKREYLLNNEKSSSSSSTSSTTPTIPIVVSSSRWNPTVEQLRILEELYRRGTRTPSADQIQHITAQLRRFGKIEGKNVFYWFQNHKARERQKRRRQTAADQTKYSGKNIFMY*
CmWUS	MEHPAKQQQQQQQQEQGIHDQGGEGGGGSNGKSGFLCRQSSSRWTPTTDQIRILKELYYNNGVRSPSADQIQRISARLRQYAPSSSVMVAVGHMGNYGFMGLPLLRTVLESVRYPREEIAVSSGTGATTWDHGSASIRIHLPRRGDQPIMCLKKQNMLKNLWKMIMRSKRSKLSPFSPFTVTGIISVVSAA*
CmWOX4	MVLNMKVHQFARGFWDEPSLSLGCKRLRPLAPKLQQPTSDNTTTTTTTTTLTTFDLKTFIKPDCGPRKPGSSHDHSKDSSSSSSSLQTGVETHPGGTRWNPTQEQIGILEMLYSRGMRTPNAQQIEHITAQLGNYGKIEGKNVFYWFQNHKARERQKQKRNSLGLPHSPRTPPPPPIIPAFHTGDEDSPYKRKCLYWGFECLVEDNGLMCKKEEGHDRTLELFPLHPER*
CmWOX2	MEKMTAEMGGGGGGGGPPVSSRWNPTKEQISILENLYRQGVRTPSADQIQQITVRLKDYGHIEGKNVFYWFQNHKARQRQKQKQQHHHHHHHFNSSFPFYNHFLHFNHTNSPFPPPPPSSPLLPIMNIKILKTWVSPYYVHQNEVGLYPPYQNNSMVIQSSGIVKKRSKSERRNCIININEESTINNNNLSYQTTETLSLFPTHPTGDLQAGPQSPPPPTLTTVSASASDGISDDDSAGGRQPYFEFFM*
DhWOX1	MEWVKVAASLNDGEERRREEEEERGEEMGEGVLYVKVMTDEQMEILRRQIAVYATICEQLVEMHKAVSAQQDSLAGMRFGSMYCDPMLTSSSHKIASRQRWTPTPMQLQILENIFDQGNGTPTKQKIKEVTLELTKHGQISETNVYNWFQNRRARSKRKQSSTAPSNTESEAEIEIESRNDKKAKAETIISEEMTNPSFHYKEMNSEVHSLNPGTNRLRDYSSFFEASLSNPRTDNLAGKMYYTGIEHMMEKMDDSWEL
DhWOX2	MEWVKVAASLNDGEERRREEEEERGEEMGEGVLYVKVMTDEQMEILRRQIAVYATICEQLVEMHKAVSAQQDSLAGMRFGSMYCDPMLTSSSHKIASRQRWTPTPMQLQILENIFDQGNGTPTKQKIKEVTLELTKHGQISETNVYNWFQNRRARSKRKQSSTAPSNTESEAEIEIESRNDKKAKAETILSEEMTNPSFHYKEMNSEVHSLNPGTNRLRDYSSFFEASLSNPRTDNLAGKMYYTGIDHMMEKMDDSWEL
DhWOX3	MGDWQGILDGVLYMKVMTDEQIEVLRRQISIYATICEQLVVMHRTFTSQQEALAGMKFGTMLYNPLVSAEVPKVAARQRWIPTSMQLQILEDIFRQGYGTPSKQKIAEITSELAKHGHVTDVKVYNWFQNKRARSKKKQAESEAEIESSGRKKTKVEEIHENEDPVQPEPNRREDEHSSNDIERALCIQEQMPYPSMWSHSFPRV
DhWOX4	MAWERGGSSNMNHGRIYEEERVMGDWQGILDGVLYMKVMTDEQIEVLRRQISIYATICEQLVVMHRTFISQQEALAGMKFGTMLYNPLVSAEVPKVAARQRWIPTSMQLQILEDIFRQGYGTPSKQKIAEITSELAKHGHVTDVKVYNWFQNKRARSKKKQAESEAEIESSGRKKTKVEEIHENEDPVQPEPNRREDEHSSNDIERALCIQEQMPYPSMWSHSFPRV
DhWOX5	MPQVPSTRWCPTPEQLMILEEMYRSGVRTPNASQIQQITSHLSFYGKIEGKNVFYWFQNHKARDRQKLRRRLSRQQVQVASASLPPHPPPQFFPHLYQPHNPQFFHQGGGFQEPRQGLDLLRKLETCSGRDEASPSGTSPASIYGCEWAAMIREPNSGESSMCCHSLKTLELFPTKSTGLKEETSTSKSSCSASTN
DhWOX6	MASSNRHWPSLFKSKPSCTSSHLQWQHDINHSSLLSAHCQKPNSYASGSEERTPEPKPRWNPKPEQIRILESIFNSGMVNPPRDEIRRIRSQLQIYGQVGDANVFYWFQNRKSRSKHKQRHLKSTAAAAKSTAPPPPPLTSVTSSSTSSSSSSGSNNKQITIPTLSSFFDQNLFQAPILMPELSLESSVLLPTSQPSYQLSSGELAGGSPAVWGDIILQEIMPGKNIGSVSTDSASLACVVSANMTTAMATATASTVNEIQGSDVRTLRSVNI
DhWOX7	MHQILLLQLWLNQSLFCVNGIYITGSEERTPEPKPRWNPKPEQIRILESIFNSGMVNPPRDEIRRIRSQLQIYGQVGDANVFYWFQNRKSRSKHKQRHLKSTAAAAKSTAPPPPPLTSVTSSSTSSSSSSGSNNKQITIPTLSSFFDQNLFQAPILMPELSLESSVLLPTSQPSYQLSSGELAGGSPAVWGDIILQEIMPGKNIGSVSTDSASLACVVSANMTTAMATATASTVNEIQVAKSTVFINDVAYEVIAGPLNIREAFGDEAVLLHSSGHPVLTDEWGLTLQPLQHGASYYLVQ
DhWOX8	MEEEKPPSPPSSLPAASPSSRWNPTKEQIAILEGLYWQGIRTPTADQIQHITGKLREYGSIEGKNVFYWFQNHKARQRQKQKQESFAYFSRLLHRHPPPPPPPPPPPAISCSNVLCAPFCLRVPQVEGVGLYKPQYPHVYLTGGAMKRPLPELQRMEMASKKSLEPISSADQCSYETLQLFPLHPTGIMEKTGSSLTSSSMETQCTEEGQDEEGCEILPFFNFFRDNRS
DhWOX9	MSFPLFPTVFLLPSPPPMEDNQTNSGNLPASAGEPVRSRWTPKPEQILILESIFESGMVNPAKEETVRIRKLLEKFGSVGDANVFYWFQNRRSRSRRRQRQIQASLAAASAVAGGGKTMEYEKSVAAPAAVAMASCSTSCTSSSSSSSSSSGGGGGAGFYYGASSSVNPSSMSSLAGFVGSYKADDLFSISQQMGAVGEDIYTGSYEAAQMQYQPGTITVFINGIPSEVPSGLINMRAMFGHDAMLIHSSGEPLPINEYGILLQSLQMGESYYLVRLKILHLPFEFKYCTHSFFKIKYPTLPSYLFVLDRLNSLYIS
