# Supplementary material for: Evolutionary Insight and Expression Pattern of WUSCHEL‐Related Homebox Genes of Dendrobium huoshanense
Source: Food Sci Nutr. 2025 Feb 23;13(3):e70057. doi: 10.1002/fsn3.70057 (PMC11847974; doi:10.1002/fsn3.70057)
Supplement: Supplementary file 2 — Table S2. [file FSN3-13-e70057-s003.xlsx]

## Sheet: Sheet1
Table S2 Ka/Ks analysis of DhWOX genes
Seq 1_2	Ka	Ks	Ka/Ks	MYA
DhWOX2_DhWOX3	0.364272	3.41315	0.106726	260.149
DhWOX1_DhWOX3	0.365445	3.20122	0.114158	243.996
DhWOX7_DhWOX9	0.584488	4.77027	0.122527	363.588
DhWOX1_DhWOX6	0.726741	3.32622	0.218489	253.523
DhWOX6_DhWOX9	0.726401	2.86417	0.253617	218.306
DhWOX7_DhWOX8	0.841186	3.19498	0.263283	243.52
DhWOX1_DhWOX7	0.717288	2.63251	0.272473	200.648
DhWOX4_DhWOX7	0.877899	2.57019	0.34157	195.898
DhWOX3_DhWOX7	0.886464	2.58413	0.343042	196.961
DhWOX3_DhWOX6	0.879961	2.02976	0.43353	154.707
DhWOX4_DhWOX6	0.879961	2.02976	0.43353	154.707
DhWOX6_DhWOX7	0.073022	0.0965654	0.756192	7.36016
