# Supplementary material for: Evolutionary Insight and Expression Pattern of WUSCHEL‐Related Homebox Genes of Dendrobium huoshanense
Source: Food Sci Nutr. 2025 Feb 23;13(3):e70057. doi: 10.1002/fsn3.70057 (PMC11847974; doi:10.1002/fsn3.70057)
Supplement: Supplementary file 3 — Table S3. [file FSN3-13-e70057-s001.xlsx]

## Sheet: Sheet1
Table S3 Analysis of cis-acting elements of DhWOX genes
Entry	DhWOX1	DhWOX2	DhWOX3	DhWOX4	DhWOX5	DhWOX6	DhWOX7	DhWOX8	DhWOX9
A-box	0	0	0	0	0	0	0	1	1
AAAC-motif	0	0	0	1	0	1	0	0	0
AAGAA-motif	3	3	3	2	3	4	3	0	2
ABRE	0	0	2	2	0	0	0	1	0
ABRE3a	0	0	1	1	0	0	0	0	0
ABRE4	0	0	1	1	0	0	0	0	0
ACA-motif	0	0	0	0	1	0	0	0	0
ACE	0	0	0	0	0	1	0	0	1
AE-box	1	1	0	0	2	0	0	0	0
AP-1	0	0	0	0	1	1	0	0	0
ARE	1	1	1	1	2	1	2	1	0
AT-rich sequence	1	1	0	0	0	0	0	0	0
AT1-motif	2	1	0	0	0	0	0	0	2
ATCT-motif	1	1	0	0	1	1	0	0	1
AT~ABRE	0	0	1	1	0	0	0	0	0
AT~TATA-box	7	9	7	7	3	16	3	39	4
AuxRR-core	1	1	0	0	0	0	0	0	0
Box 4	4	4	6	6	2	2	2	3	4
Box II	0	0	0	0	0	0	0	0	1
CAAT-box	50	47	31	31	36	33	21	38	50
CAT-box	0	0	1	1	0	0	0	0	3
CCGTCC motif	0	0	0	0	0	0	0	1	1
CCGTCC-box	0	0	0	0	0	0	0	1	1
CGTCA-motif	0	0	0	0	0	1	1	1	2
DRE core	1	1	0	0	0	0	0	0	0
E2Fb	0	0	1	1	0	0	0	0	0
ERE	5	4	0	0	2	1	0	2	2
F-box	0	0	0	0	0	1	0	0	0
G-Box	0	0	0	0	0	0	0	1	1
G-box	0	0	1	1	0	0	0	0	0
GA-motif	0	0	0	0	0	0	0	0	1
GATA-motif	0	0	0	0	0	1	1	2	1
GCN4_motif	0	0	0	0	0	0	1	0	0
GT1-motif	2	2	1	1	0	0	1	1	1
I-box	0	0	0	0	1	0	0	0	1
LAMP-element	0	0	0	0	2	0	0	0	0
LTR	0	0	1	1	0	0	0	1	0
MBS	0	0	0	0	1	0	0	2	1
MBSI	0	0	0	0	0	1	1	0	0
MRE	0	0	0	1	0	1	1	0	0
MYB	4	3	1	1	0	0	2	2	5
MYB-like sequence	0	0	1	1	0	0	0	1	0
MYC	6	6	3	4	2	2	0	1	6
Myb	0	0	1	0	1	1	2	2	1
Myb-binding site	0	0	0	0	0	0	1	1	1
Myc	0	1	0	0	3	0	1	1	0
O2-site	0	0	0	0	1	0	1	0	1
P-box	0	0	0	0	2	0	0	0	0
STRE	4	4	2	1	0	3	2	0	1
Sp1	0	0	0	0	0	0	0	0	2
TATA	2	2	4	3	2	1	2	0	0
TATA-box	74	76	133	133	74	80	61	125	54
TC-rich repeats	1	1	0	0	1	1	2	0	0
TCA	0	0	0	0	1	2	4	0	1
TCA-element	0	0	0	0	0	3	1	0	0
TCCC-motif	1	0	0	0	0	1	1	0	1
TCT-motif	0	0	2	2	3	0	1	1	0
TGA-box	0	0	0	0	0	0	0	1	0
TGA-element	0	0	1	2	0	0	1	0	0
TGACG-motif	0	0	0	0	0	1	1	1	2
W box	1	1	0	0	1	1	0	0	0
WRE3	0	0	1	1	0	1	2	0	2
WUN-motif	4	4	0	0	3	3	2	0	0
as-1	0	0	0	0	0	1	1	1	2
box S	0	0	1	0	0	0	0	0	0
chs-CMA1a	0	0	0	0	0	0	1	0	0
chs-CMA2a	1	1	0	0	0	0	0	0	0
dOCT	0	0	0	0	0	0	0	1	0
telo-box	0	0	0	0	0	0	2	0	0
